# Supplementary material for: Determinants of Herpetofaunal Diversity in a Threatened Wetland Ecosystem: A Case Study of the Ramaroshan Wetland Complex, Western Nepal
Source: Animals (Basel). 2022 Dec 29;13(1):135. doi: 10.3390/ani13010135 (PMC9817512; doi:10.3390/ani13010135)
Supplement: Supplementary file 1 [file animals-13-00135-s001.zip]

Archive with 1 entries (1 files):
- animals-2018231-supplementary.pdf
